# Supplementary material for: Reconstruction of transmission chains of SARS-CoV-2 amidst multiple outbreaks in a geriatric acute-care hospital: a combined retrospective epidemiological and genomic study
Source: eLife. 2022 Jul 19;11:e76854. doi: 10.7554/eLife.76854 (PMC9328768; doi:10.7554/eLife.76854)
Supplement: Figure 3—figure supplement 1—source code 1. [file elife-76854-fig3-figsupp1-code1.zip]

Archive with 1 entries (1 files):
- Abbas_06-01-2022-RA-eLife-76854R1_Related_Manuscript_File.html
